# Supplementary material for: 2-{N-[ω-(1-Benzylpiperidin-4-yl)alkyl]amino}-6-[(prop-2-yn-1-yl)amino]pyridine-3,5-dicarbonitriles Showing High Affinity for σ1/2 Receptors
Source: Int J Mol Sci. 2025 Jan 31;26(3):1266. doi: 10.3390/ijms26031266 (PMC11818082; doi:10.3390/ijms26031266)
Supplement: Supplementary file 1 [file ijms-26-01266-s001.zip]

Archive with 1 entries (1 files):
- ijms-3409207-supplementary.pdf
